# Supplementary material for: Establishment of a prognosis Prediction Model Based on Pyroptosis-Related Signatures Associated With the Immune Microenvironment and Molecular Heterogeneity in Clear Cell Renal Cell Carcinoma
Source: Front Oncol. 2021 Nov 5;11:755212. doi: 10.3389/fonc.2021.755212 (PMC8603037; doi:10.3389/fonc.2021.755212)
Supplement: Supplementary Table 1 — Information of 33 pyroptosis-related genes [file DataSheet_1.zip]

Archive with 14 entries (14 files):
- Supplementary Figure 1.tif
- Supplementary Figure 2.tiff
- Supplementary Figure 3(A).tif
- Supplementary Figure 3(B).jpg
- Supplementary Figure 4.tif
- Supplementary Figure 5.tif
- Supplementary Figure 6 (A).tiff
- Supplementary Figure 6 (B).tif
- Supplementary Table 1.csv
- Supplementary Table 2.docx
- Supplementary Table 3 C1_amp_genes.conf_90.txt
- Supplementary Table 3 C1_del_genes.conf_90.txt
- Supplementary Table 3 C2_amp_genes.conf_90.txt
- Supplementary Table 3 C2_del_genes.conf_90.txt
