# Supplementary material for: Establishment of a prognosis Prediction Model Based on Pyroptosis-Related Signatures Associated With the Immune Microenvironment and Molecular Heterogeneity in Clear Cell Renal Cell Carcinoma
Source: Front Oncol. 2021 Nov 5;11:755212. doi: 10.3389/fonc.2021.755212 (PMC8603037; doi:10.3389/fonc.2021.755212)
Supplement: Supplementary Table 1 — Information of 33 pyroptosis-related genes [file DataSheet_1.zip › Supplementary Table 1.csv]

Genes	Full-names	gene_symbol
AIM2	Absent in melanoma 2	AIM2
CASP1	cysteine-aspartic acid protease-1	CASP1
CASP3	cysteine-aspartic acid protease-3	CASP3
CASP4	cysteine-aspartic acid protease-4	CASP4
CASP5	cysteine-aspartic acid protease-5	CASP5
CASP6	cysteine-aspartic acid protease-6	CASP6
CASP8	cysteine-aspartic acid protease-8	CASP8
CASP9	cysteine-aspartic acid protease-9	CASP9
ELANE	elastase, neutrophil expressed	ELANE
GPX4	glutathione peroxidase 4	GPX4
GSDMA	gasdermin A	GSDMA
GSDMB	gasdermin B	GSDMB
GSDMC	gasdermin C	GSDMC
GSDMD	gasdermin D	GSDMD
GSDME	gasdermin E	DFNA5
IL18	interleukin 18	IL18
IL1B	interleukin 1 beta	IL1B
IL6	interleukin 6	IL6
NLRC4	NLR family CARD domain containing 4	NLRC4
NLRP1	NLR family pyrin domain containing 1	NLRP1
NLRP2	NLR family pyrin domain containing 2	NLRP2
NLRP3	NLR family pyrin domain containing 3	NLRP3
NLRP6	NLR family pyrin domain containing 6	NLRP6
NLRP7	NLR family pyrin domain containing 7	NLRP7
NOD1	nucleotide binding oligomerization domain containing 1	NOD1
NOD2	nucleotide binding oligomerization domain containing 2	NOD2
PJVK	pejvakin/deafness, autosomal recessive 59	DFNB59
PLCG1	phospholipase C gamma 1	PLCG1
PRKACA	protein kinase cAMP-activated catalytic subunit alpha	PRKACA
PYCARD	PYD and CARD domain containing	PYCARD
SCAF11	SR-related CTD associated factor 11	SCAF11
TIRAP	TIR domain containing adaptor protein	TIRAP
TNF	tumor necrosis factor	TNF
